# Supplementary material for: Genome-wide identification and characterization of ALKB homolog gene family in wheat (Triticum aestivum L.)
Source: Front Plant Sci. 2025 Mar 18;16:1544879. doi: 10.3389/fpls.2025.1544879 (PMC11959028; doi:10.3389/fpls.2025.1544879)
Supplement: Supplementary file 1 [file Table1.xlsx]

## Sheet: Sheet1
>AT1G11780
MYESANVSDDADRTAFRRAEKKYKLYYEQDSKFSRKKKLPKPIDLSELLDFNLISQNFNN
DGVLPDGIRVSKVDSSPVFCIDNRPGFYFIPDALSLKEQCKWIKESLTSFPQPPNRTNHN
AIYGPIDDLFDSAKENKVLVQDDLTNNKWKFYEEVDIEKATRSSCKSVSASVLLRKLRWS
TLGLQFDWSKRNYDVSLPHNNIPDALCQLAKTHAAIAMPDGEEFRPEGAIVNYFGIGDTL
GGHLDDMEADWSKPIVSMSLGCKAIFLLGGKSKDDPPHAMYLRSGDVVLMAGEARECFHG
IPRIFTGEENADIGALESELSHESGHFFAEYIKTSRININIRQVF
>AT3G14140
MATTNYSMIFIGNLQVAVDRSSLYESSDYSSFVARECLNKDSAMKPYDIFIFEKDEHFSV
EDHYTAGNSSNESNTRPSDIFLKKKLVGLNPSILQLNREKRKATLKFSGDNKDILQSTLS
SSKNINLSGGLFVSREYENKYVKFGARMRCDLVNRMKDVTLAWHESVSSTSDKNVELSSV
ENHKIAPKADGPGNSSNESSSSPFDIFLKKKVMRLKPSFLELNREKKKAAKGFSGIVIRP
GMVLLKNYLSINNQVMIVNKCRQLGLGEGGFYQPGFQDGGLLHLKMMCLGKNWDCQTRRY
GEIRPIDGSVPPRIPVEFSQLVEKAIKESKSLVATNSNETKGGDEIPLLLPDICVVNFYT
STGKLGLHQVSVYDKTSFDFLKYKGGYLNTDKGESKKSLRKGLPIVSFSIGDSAEFLYGD
QKDVDKADTLILESGDVLIFGERSRNVFHGVRSIRKILPPRLFFRKQIFNQVV
>AT3G14160
MNHSEARGSGGHKGYRGRSQASEQWVPVAADDKSLEDSSGNRVRGSQGKGRSRTSWSPRN
SYGRGNDEHSPVQAYVNKSNVGFVEKGVQQDRKSLEDGIGSTKQPDDGAAAGDNKAVLQS
KSTNVSGGSFVSSECEDKDGAKMYCDLVNRVNDVTLSCQESVSSTVVQKVELSSVEDQKS
APKADGAGNSSNESSTRHFDIFLEKKGIVLKPNLLVLSREKKKAAKGYSGTVIRPGMVLL
KNYLSINDQVMIVNKCRRLGLGEGGFYQPGYRDEAKLHLKMMCLGKNWDPETSRYGETRP
FDGSTAPRIPAEFNQFVEKAVKESQSLAASNSKQTKGGDEIPFMLPDICIVNFYSSTGRL
GLHQDKDESENSIRKGLPVVSFSIGDSAEFLYGDQRDEDKAETLTLESGDVLLFGGRSRK
VFHGVRSIRKDTAPKALLQETSLRPGRLNLTFRQY
>AT2G22260
MTNPLNSTAANRSNQPSSDGISDGQITNEEAESLINKKNCSGHKLKEVTDSDTFSDNGKD
DSDTKKRFHYHQDQRRMSLTSIVAVESPSSSNAPSRKTIDLGHGSDLIYIQRFLPFQQSW
TFFDYLDKHIPWTRPTIRVFGRSCLQPRDTCYVASSGLTALVYSGYRPTSYSWDDFPPLK
EILDAIYKVLPGSRFNSLLLNRYKGASDYVAWHADDEKIYGPTPEIASVSFGCERDFVLK
KKKDEESSQGKTGDSGPAKKRLKRSSREDQQSLTLKHGSLLVMRGYTQRDWIHSVPKRAK
AEGTRINLTFRLVL
>AT4G20350
MELERFRVGLTPTVFYIPGFITDEEQTQLLNHIYGASGSKWKTLKNRRLQNWGGMVHEKG
LVPQELPPWLTKITAEIHESSGLFPSAINHVLINEYHPDQGIMPHQDGPAYFPVVAILSL
GSPVVMDFTPHLRLRSGDGYISKDQSPCAESCAPERDSFSVLLMPQSLLIFKDDAYSDFL
HGISDSPTQCYNQVVNEAEALAYSNEEDSRKDGDKIFHRDQTRVSLTCRLVPKVRKNLFR
F
>AT1G31600
MGWPWADHWTMVLNGLGQIFRPLSIKDQPLEPMKKMFQVDMTIGLWTAQLTLLTQVNVIV
FFIEHIGEDTSPLYDRRKLQSFIPRMVQPRFVRPTQSSPSSISGEPNSSNLYVANCGPAV
GLTHNAIAAVFAEFGEVNGVYAADDSGVRVIVSFADPFSAKAALEALSGRPCPDLKGRSL
HIRYSVLQLPSETQVNDCVPVSLIDSELNIPGLFLLPDFVTVAEEQQLLAAVDARHWIGL
AKRRVQHYGYEFCYGTRNVDTKKRLGELPSFVSPILERIYLFPNFDNGSASLNLDQLTVN
EYPSGVGLSPHIDTHSAFEDCIFSLSLAGPCIMEFRRYSVSTWKASTTDAEKSGDSSCIK
KALYLPPRSMLLLSGEARYAWNHYIPHHKIDKVKDKVIRRSSRRVSFTLRKVRNHPCSCK
YPQYCDSQQQM
>AT4G02485
MDEEAENLRAAFGDSSDDEDIADRPGKETIGIGDSAVWERVEEINGLWLYRNFLSIAHQS
HLLSAILNEGWFVEESINQAMRFGDLPSWATELSDLIRETLESVDLPVLSADLLWREPLF
DQLIVNLYQPGEGICAHVDLLRFEDGIAIVSLESPCVMRFSPAEKNEYEAVDVLLNPGSL
ILMSGEARYRWKHEINRKQNGFQLWEGEEIDQKRRISITLRKLCQA
>AT4G36090
MEPNYEEDVFLAKYQSSELKIASEFLTNWLPFLSRDLCNDCAHVLSDRIRSLDPEHCSNG
EVKAGSGSMVDNMESEEVDNMESEEVDNKMDNIYDGKLCVSHSLDSLKAGAFVFGSLSDS
VSHAMPSSQSTVSEAASAQMSWADMGEEDGLEEEDQKENELGSHGVDVSPSVGDSMKTPE
KRKLSREERERYRFMNVKKMKVFSCYEKVRGRSVNILEGLELHTGVFSAVEQKKIVDFVY
ELQEKGRRGELRERTFTAPHKWMRGKGRVTIQFGCCYNYAPDKAGNPPGILQRGDVDPMP
SIFKVIIKRLVGWHVLPPTCVPDSCIVNIYEEDDCIPPHIDNHDFLRPFCTVSFLSECNI
LFGSNLKVLGPGEFSGSYSIPLPVGSVLVLKGNGADVAKHCVPAVPTKRISITFRKMDES
KRPVGFTPEPDLEEIKPLPYEHTTPSTPADAVISSSRSSIDQNGSNHNNRTAHGGGSKYR
RSRDYHSESRERSSSGQRRETSRHTPNRSYRPKVTSSDNV
>AT2G17970
MENDPFLRQYQPSELKIASEFLTNWLPFLSKDLCKDCNHLLSNRIRSLDPAHCSNNTDKV
DGECKTGSCSVVENMGSERASNNVDDNYDEKSENGEDCDNHSLGSWKGSEIVFGSFPEDF
SSVLQSRPAVVETASPRMRWADMAQEDEFDEEEEEEEEERDSSRKGFDASSMKTPEKPKL
SRDQRENLRLINVKRKKDFICLERVKGKIVNVLDGLELHTGVFSAVEQKRIVDQVYQLQE
KGRRGELKKRTFTAPHKWMRGKGRETIQFGCCYNYAPDRAGNPPGILQREEVDPLPHLFK
VIIRKLIKWHVLPPTCVPDSCIVNIYDEGDCIPPHIDNHDFLRPFCTISFLSECDILFGS
NLKVEGPGDFSGSYSIPLPVGSVLVLNGNGADVAKHCVPAVPTKRISITFRKMDESKRPV
WFTPEPDLQGIEPLPLDLNRSGSTSRFSRLNNHNGTNQRGHGRRGGGNGYDSRGYYNPER
SSEHNDSGDWPSSQRRGMPRPSRRNYG
>AT1G48980
MDNYSFIRQSELEIASKVNLLSKRIRSQEQEVAVDFSHMTLEDELSEEEDHKDSSREAFG
SSLENHKLSRKQRTHIRAINVKRKRDFVCLEKVNGELVNILEGLELHTEVFNAAEQRRIV
DKVCELQEKVQKGELKRAFTAQGKGRSTIQFGCCFNYRTSKTGNLAGILKHETVDPLPHL
FKVIIRRLVKWHVLPPTCVPDCCVVNIYDEGDCIPPHIDHHDFLRPFCTVSFLSECNILF
GSNLKVEETGEYSGGSYSLPLPVGSVLVLNGNGADVAKHCVPEVPTKRISITFRKMDESK
WPVWYTPEPYLQGIQPLTYELKSCGSSDHVF
>AT1G14710
MAMPPPGNVTTPSEKLQFPPPANWIPDERDGFISWLRAEFAAANAIIDSLCQHLQAVGDH
NEYESVIGSIHHRRLAWSQVLTMQQFFPVADVSYNLQQIAWKRQQQMPPQRHYNSDQVGK
FGARRSGPGFNKHHGGGGGYRGADSMARNGHNFNGVNSDRVEHREEAKLASDVKALSVAE
EKRDGSEKPRSDSKVEKKLEESETQEEIVKNHKCNSGSKDNSLISEQKQEENDKECPASM
AKTFVVQEMYDAKMVNVVEGLKLYDKMLDANEVSQLVSLVTNLRLAGRRGQLQSEAYVGY
KRPNRGHGREMIQLGLPIADTPPDDDSIKDRRIEPIPSALSDIIERLVSKQIIPVKPDAC
IIDFFSEGDHSQPHMFVPWFGRPISVLSLSECDYTFGRVIVSENPGDYKGSLKLSLTPGS
VLLVEGKSANLAKYAIHATRKQRILISFIKSKPRNSNWGPPPSRSPNQHIRHPTGPPKHY
PVVIPSTGVLPTPSHRPPNGAVQPIFIPPSPPLASPMPFPGGVPTGPPVWPLLPPHPRHQ
TAPQPRMPIPGTGVFLPPGSNQELADNSNGTEGKLDLKAKEEARNGFGEGECDGSNGKQS
N
>AT2G48080
MAETPASPPLHPPVVLLSDSAAKDAMLTWFRGEFAAANAIIDALCAHLMQASGGSAQYES
VMAALHRRRLNWIPVLQMQKYHSISQVTLQLQQHLAKGFHHHLDDDHDDDSPSSDITDGG
SREEETLSICCKHEDECESRGASLLKQSKRFSAKEHVRGHTANVVKGLKLYQDVFTRPQL
SKLLDSINQLREAGRNHQLSGETFVLFNKNTKGTKRELLQLGVPIFGNTTDEHSVEPIPT
LVQSVIDHLLQWRLIPEYKRPNGCVINFFDEDEHSQPFQKPPHVDQPISTLVLSESTMVF
GHRLGVDNDGNFRGSLTLPLKEGSLLVMRGNSADMARHVMCPSPNKRVAITFFKLKPDSG
KVQPPPTLWRPGTPSPLVMLAPAPKRLDAGTGVFLPWTPPVSRKPAKHLPPRVQRLRLLS
SSKSVADSESSSPEIGVS
>AT4G02940
MTIAAAPARQTDRSATGFNPAYVTTAKAVSVPVQVPPATVVSEGLGKDALISWFRGEFAA
ANAIIDAMCSHLRIAEEAVSGSEYEAVFAAIHRRRLNWIPVLQMQKYHSIAEVAIELQKV
AAKKAEDLKQKKTEEEAEEDLKEVVATEEEEVKKECFNGEKVTENDVNGDVEDVEDDSPT
SDITDSGSHQDVHQTVVADTAHQIICHSHEDCDARSCEIKPIKGFQAKEQVKGHTVNVVK
GLKLYEELLKEDEISKLLDFVAELREAGINGKLAGESFILFNKQIKGNKRELIQLGVPIF
GHVKADENSNDTNNSVNIEPIPPLLESVIDHFVTWRLIPEYKRPNGCVINFFEEGEYSQP
FLKPPHLEQPISTLVLSESTMAYGRILSSDNEGNFRGPLTLSLKQGSLLVMRGNSADMAR
HVMCPSQNKRVSITFFRIRPDTYHNHSQPNSPRNDGVMTMWQPYQMTPTPFLNGYDHSID
MMPKLGVLRPPMVMMAPPPVQPMILPSPNVMGTGGGTGVFLPWASVNSSRKHVKHLPPRA
QKKRLLPLPPAASSSPAGGSTSEPVITVG
>AT5G01780
MLNSIHRSFHLTSRHQIVLRLCSPSASRTIMSSSPHSPIPKTHRNLGCKNRRRRRASRFL
HEESNGTTFEVGAGIGSPTSMVHFDSTNPSSSSKSSQSQNLKIRKVRNHRNSGFKSRDQS
PQRIKDPPPFDICSSVLERNDTSIKDWILADETNRETVEVSNKHKVIRPGMVLLKDFLTP
DIQVDIVKTCRELGVKPTGFYQPGYSVGSKLHLQMMCLGRNWDPQTKYRKNTDIDSKAPE
IPVTFNVLVEKAIREAHALIDRESGTEDAERILPVMSPDICIVNFYSETGRLGLHQDRDE
SEESIARGLPIVSFSIGDSAEFLYGEKRDVEEAQGVILESGDVLIFGGESRMIFHGVKSI
IPNSAPMSLLNESKLRTGRLNLTFRHF
>TraesCS5D02G482900
MAGGRGGRGRGGGRNPATTSSSSSSGRHKYRVSREFGHESPLQSQKEGSSSSSPSVSSKKSPQQMVTPVLPKSLDSPVEPPKSLDSQKEGPCSSSPSVSSKRSQMGTPVLPKSLDSPVQPPKSLYSPLMMAKQVHPPKSQDPLVQTVASIQISRPPEYSSASCGSGAVGSLDSPVQPWKSLDSSLMMSEQVQQPKSQDSLVQMVASIQLSNPLDSSSASTGSGAVGSDLGAAPFDICMGNSKGIFKLNRPLHEIKREEKRLRARELSNSAAQLQHLRPGMVLLKSFLKPDDQVEIIKLCRELGVGTGGFYQPAYRDGGKLSLRMMCLGKNWDPDSRSYGDIRPYDGAQPPQMPQELTKFVEEAIKASHDFLKQRGKGATDPAVELPLMSPDICIVNFYT…
>TraesCS7A02G081300
MAAGDGADPMELVRGQYDADELAIAGEFLTTWLPFLSAGLCPSCVGSLRGRVASLLPPPPPPTPRAEEPAPPPPVERVVATGWDSDPAAPRHLPFEPSGWDSDPPPPPPQRQQAEAEKPRMSWADMAQEDELAAAAAAADDDGEEGEEEEAGGAGRPRARLTREQRELHRFRNVLRKDDFICLERVKGQLVNILAGLELHAGVFSTAEQKRIVDCVYGLQEMGKRGELGDRTYTEPEKWMRGKGRVTIQFGCCYNYATDRKGNPPGIIRTFVSDPIPELFKVMIKRLVRWHILPTDCVPDSCIVNMYDPGDCIPPHIDSHDFVRPFCTVSFLSECNILFGSSLKIAGPGEFTGSFAIPLPVGSVLVINGNGADVAKHCVPAVPSKRISITFRKMDPAKR…
>TraesCS6B02G365100
MVTVAAAAASYDDEVHSRAALREAFGDSSDSDSDAPRGAASTPPVHGAGRERWRWAAVAGVRGLWLCAAFLSPDEQSRLLAAIQREEWFTDAHNQAMRFGDLPPWAVELSALVREAICVGDVDASVGAGWMNEDEDACPLPSDLLWREPLFDQLIANRYKPGEGICAHVDLMRFDDGIVIVSLESACVMRFSREGAACDTQKPGESECTNVPVYLKPGSLVVMSGDARYHWKHEINRKPGAQLWNGRELEQHRRTSVTLRKLRASPN*
>TraesCS2D02G433200
MAKSGYTRPPPVAEDAAALPAPIAVLYVANCGPAVGLTHDDVAAAFGAFGEVQGVSAADDSGARVIVRFREPAAAGAAMAALHGRPCGRLSGRVLHIRYSVPAPPKAPVAVSAPPVALSSSELGIPGIHLVQEFVSAAEEQELLAAVDSRPWKRLAKRRVQHYGYEFLYETRNVDSKQFLGELPSFVSKILEKIVTFPGVKNCTGKLVDQLTVNEYPCGVGLSPHIDTHSAFEEMIFSLSLAGPCIMEFRQYPKGSWRAPSVVSGTDEGSIQDPQCIRKAVFLPPRSMLLMSGEGRYAWHHYIPHHKIDDVAGQVIKRNSRRVSFTLRKVRMGLCECEYGQFCDSQSK*
>TraesCS4B02G229600
MASAAVIPSPAGVHRAAEPAGWLMDERDGFISWLRGEFAAANAIIDLLVVHLRAVGDPGEYDHVFAAVQQRRHHWAPVIHMQQFFPVADVAYALQQSGWRRRQPPPHQHGPVVSPAPPPPPPRRPSFAPSHNHSHHRHAAHHRYDPPRGAGNVPPAGSDKDGREFHNKEGKGLKEGENVADAKGEKNSSLQITAEGSSKVVPTPVEYTTSEIIDGKPVNTVEGLKVYEGLVNVTEINKIVSLVNETKASSRRGGFEVGQTVIVGKRPLKGHGSVIIQLGVPIIEGPLEDENQRETTRVEPVPGLLHDLFDRFFRQGIVPFKPDYCVVDFYYEEEYSHPQQPPSWYGRPLCTLCLTECDMVFGRVIFGERGDNRGPLKLSLSTGSLVVLQGRSADVAKRA…
>TraesCS5A02G470000
MAGGRGRGRGDGRNPATSSSSSSSRQRKARGSRDFGPETERSLEPQKEGPSSSSPSVSSKKPQMVTPVLPKSLDSPVQPRKPLNSPLMMAKQVHPPKSQYPLVQTVASIQISKPLNSSSASCGSGTVGSLDSPVQPWKSLDSPLMMAEQVQPPKSQDSLVQMVASMQLSKPLDSSSASTGSGAVGSDLGAAPFDICMGNSKGIFKLNRPLHEINKEKRLRERELSNSAAPPQRLRPGMVLLKNFLKLDDQVEIIKLCRELGVGTGGFYQPGYREGGKLSLRMMCLGKNWDPDSRSYGDIRPFDGAQPPQMPQELTKFVEEAIKASHDFLKQRGKGATEPSVELPQMSPDICIVNFYTTGGKLGLHQDKDEDESSLEKRLPVVSFSLGDTAEFLYGDDRD…
>TraesCS4A02G073400
MASAAVIPSPAGGAAPVQGAAEPAGWLMDERDGFISWLRGEFAAANAIIDLLVVHLRAVGDPGEYDHVFAAVQQRRHHWAPVIHMQQFFPVADVAYALQQSGWRRRLPPPQQHGPVVSPAPPPPPPRRPSFAPSHNHSHSHHRHAAHHRYDPPRGAGNVPPAGSDKDGREFHNKEGKGLKEGENIADAKGPRLDSPVTDGEKNSSLQIIAEGSSKVVPTPVEYTTSEIIDGKPVNTVEGLKVYEGLVNVTEINKIVSLVNETKASSRRGGFEVGQTVIVGKRPLKGHGSVIIQLGVPIIEGPLEDENQRETTRVEPVPGLLHDLFDRFFRQGIVPSKPDYCVVDFYYEEEYSHPQQPPSWYGRPLCTLCLTECDMVFGRVIFGERGDNRGPLKFSLSTG…
>TraesCS3A02G028300
MYAETEPGGAAERTAFRRAEKQYKLYKPPSRKGRSKSRGKQAGGGGFGGGGDLSAVVDFHALLAAGEGELPAGIRRCDRAGFHLPVFCFLDRPGFYFIPGALSTEEQCYWIRESLKTFPQPPNRTNLTATYGPISDLFIAAKNQKILVEVQSSNGQERIEQNNVGENAHPGKFKFVDGSEIQKEERPKSTMAAALVRKLRWSTLGLQFDWSKRNYDVSLPHNKIPDDLATLAKKMAVPAMPSGEEFTAEAAIVNYYGPSDMLGGHVDDMEADWTKPIVSISLGCKCIFLLGGKTRDEAPTPMFLRSGDIVLMAGEARERFHGVPRIFTEGDQQDISGLVSELSDDDDRFILDYIHNSRININIRQVY*
>TraesCS2A02G436700
MAKSGYTRPPPTAEDAAALPAPSAVLYVANCGPAVGLTHDDVAAAFGAFGEVEAVSAADDSGARVIVRFREPAAAGAAMAALHGRPCARLAGRVLHMRYSVPAPPKAPVAVSAPPVALSSSELGIPGVHLVQEFVTAAEEQELLAAVDSRPWKRLAKRRVQHYGYEFLYETRNVDSKQFLGELPSFVSKILDKIVTFPGVKNCTGKLVDQLTVNEYPCGVGLSPHIDTHSAFEEMIFSLSLAGPCIMEFRQYPKGSWRAPSVVNGTDEGSIQDPQCIRKSVFLPPRSMLLMSGEGRYAWHHYIPHHKIDDVAGQVIKRNSRRVSFTLRKVRMGLCECEYGQFCDSQSK*
>TraesCS7B02G122300
MASRLRLGQPNPNPGLSPSPGERKGEEGEARKPEPRREVTDLGGGSEVVHIPRFMSRETAWEMFEHLDKRIPWTRPTIRVFGRSVVQPRDTCYVADKGLTDLRYSGHQPHAHSWDDFPVLKDILKEVHEALPGSHFNSLLLNRYKGGSDYVSWHADDEPLYGPTPEIASVTFGCEREFLLRKKPTNTKSQAAAGESGETARKRLKASAPQQHSFLLKHGSLLVMRGYTQRDWQHAVPKRARAASTRINLTFRRVLP*
>TraesCS3D02G098200
MAGRRPPRPFYLPAVPAQNLCPRAGLKNTARPGLPLTNDFREVARASSAEAAMEEKATQKAAAEGNPSPELCLRIPGDYAVGSVPTVLYVPDFISQTEQSQLLHHIYQAPAPKWKILKNRRLQNWGGVVHEKGLLPQALPPWLTKITDRICQWTGLFPSAINHVLINEYHPNQGIMPHQDGPAYFPVVAIISLASPVVLDFTPHGKLRELEHTYLQNTQSDELQESNGSYKVEGTKEAGPASSSLLLMPCSLLIFKDQAYTDFLHGIQDNELHNLDKVANISQCPQFKHLSHDYSPGKADSSASSEPSGTFRRTTTRVSLTCRLVLNVHSKLFKF*
>TraesCS4D02G230700
MASAAVIPSPAGGAVPVHGAAEPAGWLMDERDGFISWLRGEFAAANAIIDLLVVHLRAVGDPGEYDHVFAAVQQRRHHWAPVIHMQQFFPVADVAYALQQSGWRRRLPPPQQHGPVVSPAPPPPPPRRPSFAPSHNHSHSHHRHAAHHRYDPPRGAGNVPPAGSDKDGREFHNKEGKGLKEGENVADAKGPQLNSPVTDAGEKNSSLQITAEGSSKVVPTPVEYTTSEIIDGKPVNTVEGLKVYEGLVNVTEINKIVSLVNETKASSRRGGFEVGQTVIVGKRPLKGHGSVIIQLGVPIIEGPLEDENQRETTRVEPVPGLLHDLFDRFFRQGIVPSKPDYCVVDFYYEEEYSHPQQPPSWYGRPLCTLCLTECDMVFGRVIFGERGDNRGPLKLSLST…
>TraesCS2B02G628500
MSTPTPALLPDEGMARVRRKKDFRHMERVDGRMLNNLQDLELHANVFSPDEQAKIVACVLDLQDQGRRGRLRERTYSEPRKWMRGKGRATIQFGCCYNYAADRDGNPPGIVRDEAVDPLPPLLAAMARRLVLWRVLPPSCVPDSCIVNVYDVDDCIPPHVDHHDFLRPFCTASFLAEAPILFGRDMRAVAPGEFSAAASIPLPVGSVLVLNGNGADVAKHCVPAVPAKRISITFRKMDASKVPYGFRPDPLLQSLAAAAVRPAMTAASAPPNRAAWEQSNGEAAKHATPQAQRQQPAAPLYQAAAAVRAGQTQSQSPGGGVPFSLSTDEFPALGASPASGRRPGRR*
>TraesCS7D02G217000
MASRLRLGQPSPNPGPGPSPGEGKREEGEARKPEPRREVTDLGGGSEVVHIPRFMARERAWELFEHLNKRIPWTRPTIRVFGRSVVQPRDTCYVADEGLTDLRYSGHQPHPHSWHEFPVLKDILKEVHEALPGSHFNSLLLNRYKGGSDYVSWHADDEPLYGPTPEIASVTFGCEREFLLRKKPANTKSQAAGESGETAPKRLKVSAPQQHSFLLKHGSLLVMRGYTQRDWQHAVPKRARAASTRINLTFRHVLP*
>TraesCS4A02G378300
MAQEDELAAAAAEEAAADEDGEEGEEEEAGGAGRPRARLTREQRELHRFRNVLRKDDFICLERVKGSLVNILAGLELHAGVFSTAEQKRIVDCVYGLQEMGKRGELGDRTYTEPEKWMRGKGRVTIQFGCCYNYATDRKGNPPGIIRTFVSDPIPELFKVMIKRLVRWRILPTDCVPDSCIVNMYDPGDCIPPHIDSHDFVRPFCTVSFLSECNILFGSSLKIAGPGEFTGSFAIPLPVGSVLVINGNGADVAKHCVPAVPSKRISITFRKMDPAKRPFSFKDDPELLNITPLEAPAAPETSRSLDEGKGKQLGAQTRDPGSRSSRSRKSKGRTTPAGKAGWGGILGDQPPQHPQSPISSVSSDRERDSIGRSREPRYPPSSDRERDSVERPREPRHPR…
>TraesCS1A02G251400
MTTPAAGAPGSPVAAPDQVAARDAVIGWYRGEFAAANAVIDALCGHLAQIGGADYDAVFAALHRRRLNWFPVIHMQKFYSVADVAAELRRVSEARAAAAAAYSEEEAASTVIHEPMDELVVTVAAEPDPEPEREHEPIPEAQPDVSVNPVVAVHPVAADHEPEADGEDSSGDSSERKAASTEDDAAHDGPDNTDQGSQGGHSLPESYPICSDHDECIARPERIKIQKGFMAKESVKGHMVNVVKGLKIYEDVFTTMELMKVADFINEIRQAGRNGELSGETFIFFNKQIKGNKREIIQLGVPLFQHTTEETNCHIEPIPVVLQAVIDHLVLWRLIPESRKPNSVIINFFDEDEHSQPYFKPPHLDNPISTLLLSETSMAFGRSLVTDSNGNYKGPLTLS…
>TraesCS3B02G018500
MYAETEPGAAAERTAFRRAEKQYKLYKPPSRKGRSNSRGKPAGGGGGGDLSAVVDFHALLAAGGGELPAGIRRCDRAGFHLPVFCFLDRPGFYFIPGALSTEEQCYWIRESLKTFPQPPNRTNLTATYGPIFDLLIAAKNQKILVEVESSSGKPRDEQNNVGENAHPGKFNFVDGSEIQKGERPKSTTAAALVRKLRRWSTLGLQFDWSKRNYDVSLPHNKIPDDLAALAKKMAVPAMPFGEEFAAEAAIVNYYGPSDMLGGHVDDMEADWTKPIVSISLGCKCIFLLGGKTRDEAPTPMFLRSGDIVLMAGEARERFHGVPRIFTEGDQQDISGLVSELSDDDDRFILDYIHNSRININIRQVY*
>TraesCS3D02G017600
MYAETEPGAAAERTAFRRAEKQYKLYKPPSRKGRSKSRGKQAGGGGFGGGGGGGDLSAVVDFHALLAAGKGELPAGIRRCDRAGFHLPVFCFLDRPGFYFIPGALSTEEQCYWIRESLKTFPQPPNRTNLTATYGPISDLLIAAKNQKILVEVESSSGKPRDEQNNVGENAHPGKFKFVDDSEIQKEERPKSTMAAALVRKLRWSTLGLQFDWSKRNYDVSLPHNKIPDDLATLAKKMAVPAMPSGEEFTAEAAIVNYYGPSDMLGGHVDDMEADWTKPIVSISLGCKCIFLLGGKTRDEAPTPMFLRSGDIVLMAGEARERFHGVPRIFTEGDQQDISGLVSELSDDDDRFILDYIHNSRININIRQVY*
>TraesCS6A02G334700
MVTVAAAAACYDEEVHSRAALREAFGDSTDSDSDAPRGAASTPPVQGAGRERWRWAAVAEVRGLWLCAAFLSPDEQSRLLAAIQREEWFSDAHNQAMRFGDLPPWAVELSALVREAICVGSVDDASVGTRWMNEDEDACPLPSDLLWREPLFDQLIANTYKPGEGICAHVDLMRFDDGIVIVSLESACVMRFSREGAACDTQKPGESECTNVPVYLNPGSLVVMSGDARYHWKHEINRKPGAQLWNGMELEQHRRTSVTLRKLRASPN*
>TraesCS3B02G113400
MEEKATQKAAAEGNPSPELCLRIPGDYAVGSIPTVLYVPDFISQTEQAQLLHHIYQAPAPKWKILKNRRLQNWGGVVHEKGLLPQALPPWLTKITGRICQWTGLFPSAINHVLINEYHPNQGIMPHQDGPAYFPVVAIISLASAVVLDFTPHGKLRGLEHTHLQNTQSDELQESNGSYKVEGMKEAGPASSSLLLMPCSLLIFKDQAYTDFLHGIQDNELHNLDKVANVSQCPQFKHLSHDYSPGKADSSVSSEPSGTFRRTTTRVSLTCRLVLNVHSKLFKY*
>TraesCS1B02G262000
MTTPAAGAPGSPVAAPDQVAARDAVIGWYRGEFAAANAVIDALCGHLAQIGGADYDAVFAALHRRRLNWFPVLHMQKFYSVADVAAELRRVSDARAAAAAAFSEEEAASTVIHEPMDELVVTVAAEPDPEPEHEHEPIPEAQPDVSVHPVVAVHSVDADREPEADGEDSSGDSSERKAASTEDDAAHDGHNTDQGSQGGHSLPESYPICSDHDECIARPERIKIQKGFMAKESVKGHMVNVVKGLKIYEDVFTTMELMKVADFINEIRQAGRNGELSGETFIFFNKQIKGNKREIIQLGVPLFQHTTEETNCHIEPIPVVLQAVIDHLVLWRLIPESRKPNSVVINFFDEDEHSQPYFKPPHLDNPISTLLLSETSMAFGRSLVTDSNGNYKGPLTLSL…
>TraesCS5B02G482500
MAGGRGRGAGRNPAPSSSSSSSSSRHRKPRSSREFGHESPLQSQKEGSSSSSPSVSSKKSPQQIVTPVLPKSLDSPVQPPKSLDSSLMMAEQVQPLVQRAASIQLSKPLDSSSASCVSGTVGSDLGAAPFDICMGNSKGIVILKHGLLEINREKRRAKELSNIAPVQHLRPGMVLLKNFLKPDDQVKIIKHCRDLGVGPGGFYQPGYREGGKLSLRMMCLGKNWDPDSGKYGDIRPFDAAQPPKIPEELTKLVEDAIKASHEFLEQRGKGATKPAVELPLLSPDICIVNFYTTSGKLGLHQDKDEEESSIAKGLPVVSFSLGDTAEFLYGDVRDEDKASKIKLESGDVLIFGGQSRRIFHGVSSITPKSAPLWVTDKANLRPGRLNLTFRQYKD*
>TraesCS2B02G456500
MAKSGYTRPPPVAEDTAALPAPSAVLYVANCGPAVGLTHDDVAAAFGAFGEVEGVSAADDSGARVIVRFREPAAAGAAMAALHGRPCGRLSGRVLHIRYSVPAPPKAAVAVSAPPVALSSSELGIPGIHLVQEFVTAAEEQELLAAVDSRPWKRLAKRRVQHYGYEFLYETRNVDSKQFLGELPSFVSKVLDKIVTFPGVKNCTGKLVDQLTVNEYPCGVGLSPHIDTHSAFEEMIFSLSLAGPCIMEFRQYPKGSWRAPSVVSGADEGSIQDPQCTRKAVFLPPRSMLLMSGEGRYAWHHYIPHHKVDDVAGQVIKRNSRRVSFTLRKVRMGLCECEYGQFCDSQSK*
>TraesCS6D02G314200
MVTVAAAAASYDDEVHSRAALREAFGDSSDSDSDAPRGAASTPPVHGAGRERWRWAAVAGVRGLWLCAAFLSPDEQSRLLAAIQREEWFTDAHNQAMRFGDLPPWAVELSALVREAICVGGVDASVGAGWMNEDEDACPLPSDLLWREPLFDQLIANRYKPGEGICAHVDLMRFDDGIVIVSLESACVMRFSQEGAACDTQKHGESECTNVPVYLNPGSLVVMSGDARYHWKHEINRKPGAQLWNGSELEQHRRTSVTLRKLRASPN*
>TraesCS3A02G097700
MEEKSTQKAAAAEEENPSPELCLRIPGDYAVGSIPTVLYVPDFISETEQSQLLHHVYQAPAPKWKILKNRRLQNWGGVVHEKGLLPQALPPWLTKITDRICQWTGLFPSAINHVLINEYHPNQGIMPHQDGPAYFPVVAIISLASPVVLDFTPHGKLRGLEHTYLQNIQTDEPQESNGSYKVEGTKEAGPASSLLLMPCSLLIFKDQAYTDFLHGIQDTELHNLDKVANISQCPQFKHLSYDYSPGKADSSASSEPSGTFHRTTTRVSLTCRLVLKVHNKLFKF*
>TraesCS7A02G215100
MASRLRLGQPSPNPGPSPSPSPGEGKIEEGEGRKPEPRREVTDLGGGSEVVHIPRFMARERAWELFEHLDKRIPWTRPTIRVFGRSVVQPRDTCYVADKGLTDLRYSGHQPHAHSWDDFPVLKDILKEVHEALPGSHFNSLLLNRYKGCSDYVSWHADDEPLYGPTPEIASVTFGCEREFLLRKKPANTQSQAAGESGETARKRLKVSAPQQHSFLLKHGSLLVMRGYTQRDWQHAVPKRARAASTRINLTFRHVLP*
>TraesCS2D02G579400
MSTLLPGEGMARVRRKKDFRHMERVDGRMLNVLQGLELHANVFSPDEQAKIVTCVLDLQDQGRRGRLRERTYSEPRKWMRGKGRATIQFGCCYNYAADRDANPPGIVRDESVDPLPLLLAAMARRLVLWRVLPPTCVPDSCIVNVVVAALSHVGLEDMRVVAPGEFSAATSIPLPVGSVLVLNGNGADAAKHCVPAVPAKRTPSRSGRWTPPIKVPFGFRPDPLLQSLAAAAVRPAAARSAPPSRAAWEQSNGEAAKHATPLQHQPAAPLYQAAAARAGQTKSRSPGGGGPFSLSTDEFPALGASPASGRRPGRR*
>TraesCS1D02G250900
MTTPAAGAPGSPVAAPDQVAARDAVIGWYRGEFAAANAVIDALCGHLAQIGGADYDAVFAALHRRRLNWFPVLHMQKFYSVADVAAELRRVSGARAAAAAAYSEEEAASTVIHEPMDELVVTVAAEPDPEPEREHEPIPEAQPDVSVHPVDADREPEADGEDSSGDSSERKAASTEDDAAHDGHNTDQGSQGGHSLPESYPICSDHDECIARPERIKIQKGFMAKESVKGHMVNVVKGLKIYEDVFTTMELMKVADFINEIRQAGRNGELSGETFIFFNKQIKGNKREIIQLGVPLFQHTTEETNCHIEPIPVVLQAVIDHLVLWRLIPESRKPNSVIINFFDEDEHSQPYFKPPHLDNPISTLLLSETSMAFGRSLVTDSNGNYKGPLTLSLKQGSLL…
>TraesCS7D02G075200
MGKRGELGDRTYTEPEKWMRGKGRVTIQFGCCYNYATDRKGNPPGIIRTFVSDPIPELFKVMIKRLVRWRILPTDCVPDSCIVNMYDPGDCIPPHIDSHDFVRPFCTVSFLSECDILFGSSLKIAGPGEFTGSFAIPLPVGSVLVINGNGADVAKHCVPAVPSKRISITFRKMDPAKRPFSFKDDPELLNITPLEAPAAPETSRSSDEGKGKQLGVQTRDPGSRSSRSRKSKGRTTPAGKVGWGGILGDQPPQHPQSPISSVSSDRERDSIGRSREPRYPPSSDRERDSVERPREPRYPRDAPSHGEDLRDRLNRPPHERTPGSGVFFVNNGADSQARGQRMEHRQLQMINRTINDDMDSLSVGSHESSEQPRVSVRTIHNRPRTRINLGW*
>TraesCS2A02G568300
MSTPTPALLTDEGMARVRRKKDFRHMERVDGRMLNVLQGLELHANVFSPDEQAKIVACVLDLQDQGRRGRLRERTYSEPRKWMRGKGRATIQFGCCYNYAADRDGNPPGIVRDEAVDPLPPLLAAMARRLVLWRVLPPSCVPDSCIVNVYDVDDCIPPHVDHHDFLRPFCTASFLTEAPILFGKDMRVVAPGEFSAAASIPLPVGSVLVLAGNGADVAKHCVPAVPAKRISITFRKMDASKVPFGFRPDPLLQSLAAAVVRPAMTAASAPPNRAAWEQSNGEAAKHAAPQQQHQPAAPLYKAAAAVRAGQTQSPGGGVSFSLSTDEFPALGASPASGRRPGRR*
>Os06t0286310
MMASRSRLRLAAAGENPIPHSKSGGEGGTERKPEEALRREVTDLGGGSEVVHVPRFVPRE
AAWGWFDYLDKRIPWTRPTIRVFGRSAVQVQRGHRRRPRLSLNPSF*
>Os10t0420000
MEDDKTTQESSAAAAPPLRSLADYAVGPIPTLLYVPGFISDAEQSQLLHHIYQAPAPKWK
SLKNRRLQNWGGVVHEKGLLPQALPSWLTKITDRICQWTGLFPSAINHVLINEYHPNQGI
MPHQDGPAYFPVVAIISLASPVVIDFTPHQRLKGEDFTDPQNAHSGESQATTTESNGSHN
LEGANETDPASSSLLLMPCSLLIFKDQAYTGYRRTARRVSLTCRLVLKVHKKLFKM*
>Os06t0138200
MDASSSASAGGEADAMALVQGYNADELAIAGEFLTTWLPFLSAGLCASCADSLRSRVSSL
LPPQAEESPSSPPPRIDQIEPSGWESDPATAHPQHLPFEPSGWDSDPPQLPPEQEQQKQK
PQPAEKPRKSWADMAQEDELAAAAEEDAAAAAADDGEEGSEAGRPGVQLTREQRELRRFR
NVVRRKDFICFERVNGRLVNILAGLELHCGVFSAAEQKRIVDYVYDLQEMGKHGELGDRT
YTEPQRWMRGKGRVTIQFGCCYNYATDKNGNPPGIIRTIASDPMPSLFKIMIKRLVRWHV
LPKTCIPDSCIVNIYDPGDCIPPHIDSHDFVRPFCTVSFLSECNILFGSTLKIAGPGEFT
GSLPIPLPVGSVLILNGNGADVAKHCVPAVPTKRISITFRKMDPAKRPFNFRDDPELLNI
IPLETAVQETGRSSDEGKGKQPDIQIRNPSKAHRNKKSKVRTSPGKGGRGGILGDGPPQY
AQAQVTGISSQQNFHGQPTISGSSAERERRPVGPLRESRYQQDAPGMQSNMDGIRERANW
LAQERMHGNSMNSIDDGTESQERRQRMEHRQILMINRTINDDMDSLSIGSHESDQTRVSV
RTLYNKPRRTRVNLDE*
>Os11t0488500
YGDTEPAAAAAAERTAFRRAEKQYKLYKPLKPKGGRARSKPGGGGGGGGLEDLSAVVDFH
ALLAAAGGGGGELPAGIGRRDVAGFDLFCFLDRPGFYFIPGALSIEEQCYWIRESLKTFP
QPPNRTNLTALYGPIFDLLTAAKSGKILVEVGNPNDQERSEQNSDGRKSNSFKFLEDTEI
HKGEVCRSTAATTLVRKLRWSTLGLQFDWSKRNYDVSLPHNKIPDLLSALAKKMAIPAMP
SGEEFKPEAAIVNYYGPSDMLGGHVDDMEADWSKPIVSISLGCKCIFLLGGKTRDEVPTA
MFLRSGDIVLMAGEARECFHGNAFY*
>Os10t0116900
MAAPGPGWVVPPPPQPQPQQQQQAVVVDGRDGLVAWLRGEFAAANAIIDLLLAHARDAAD
PAGFDAVAAAVQRRRHHWAPVLHLQHYFPVTEVALALHHAAARQGPPPPPPPPRPPSGSA
GAEGDDAAIASGGVKEVETSAEATQNSQLVSHISHATEAQPQKGLHVISNVVPVPTCFVV
NEVIDGRMVNVLEGLKLYKGYVDLTEIGKVLSFVNEAKTMRRKPGLEGQTVVVAKRPMKG
HGREIIQLGLPITEGPPEDEHLREVKVDPIPGVLQNLFDSLVHQKVVPSSPDYCVIDIFN
EGDYSHPHHHPPWYGRPICTLCLTDCDMVFGHVIAADSRGDHAGPLKLSLSTGSVLVFEG
KSADIAKRALPATSKQRILLSFGKSVSRKHVQSESSLLITPPLTPPPMPWAAPLRPGNIA
IHPSSPKQLVYNPSNRVPAVSTPGLHHIPSNGIQTVFVAPLPITPKAVPFASAVTLPNST
AAWIAEAAPRPASPRLPLQGTGVFLPPGSGNPPPAQKLGVKHADAKPFFPQESSASSSGV
SARAHKANGSVSSKPTRKDDMAEAKPKCNGSSDGGSSVAHAKATGGLEEQNVVAK*
>Os11t0657200
MAAAADDDELRRRAAALREVFGDSSDSEADDLPVGGAGREQWRWEAVEGVRGLWLCAAFL
SADEQSRLLTAIRREGWFSDARNQAMRFGDLPSWAVELSALIHEAICFGDVRVGCGLELK
NEDEDACPLPSDLLWRKPLFDQMIANRYEPGEGICAHVDLMRFDDGIAIVSLESPCVMHF
SRAEQEVPICETLESVHAEPTKIPVYLNPGSLVLMSGDARYLWKHEINRKPGAQQWGGRE
LEQQIRTSITLRKLLPSPN*
>Os03t0816500
MVGGGGGGGHGVRTPANFPPRQKARLPRGPVHEKSLEQQKKGPSSSSPSVSSNKSPLQLA
AAIVQPQKPLESPQHMVTPVRLQESPGPRTIPCSSGSVGSGSGAAPFDICIKRDDKCSIK
LSRSLLEINREKRREREQLSKEAAPLQYLRPGMVLLKKFLKHDDQVDIIRRCQKLGIGSG
GFYTPGYRDGGKLSLQMMCLGKNWDPNSRSYGDTRPFDGAQPPSIPEVFSKIVKDAIQAS
NEFLRQKARPANDVEELPPLSPDICLVNFYTSSGKLGLHQVRKIHNLQRYTIIFQRLVLQ
VFLNKLLQQNPHLGQSSFSYGYFLQSFLYLHLYSIMPSIPLLFN*
>Os04t0602700
MAGSGYTRPPPPPPLGEGAAPAPSAALYVANCGPAVGLTHDDIRAAFAAFGEVAGVHGAD
GSGVRVIVRFREPAAAEAAMSALHGRPCAGLAGRVLHIRYSVPAKPKAPVGGSLPVATSA
SELGVPGIYLVPDFVTAAEEQELLAAVDNRPWKSLAKRRVQHYGFEFLYETRNVDSKQFL
GELPPFVSKIIDKIMSFPGANKCTSKLVDQLTVNEYPCGVGLSPHIDTHSAFEEMIFSLS
LAGPCIMEFRKYPKGSWRAPSMVSGTDKDSIEEPQCIRKAVFLPPRSMLLMSGEGRYAWH
HYIPHHKIDDVGGQVIKRNTRRVSFTFRKVRMGLCDCEYGQFCDSQSK*
>Os03t0238800
MASAAVIPSSAPGAAAAGAAAVESAGWVVDERDGFISWLRGEFAAANAIIDLLLLHLRSV
GEPGEFEHVAAAVQQRRHHWAPVIHMQQFFPVGDVAYALQQAGWRRRAPPHHQQQGPGAS
PSPPPPPPRGRPSFSASHSHHRHGGHHHRSDSVRGGGTGATAGSDKDGREVHNKEEKGMK
EAENVVEAKSSQLESLVSHEGEKTPRPQAVAEGSSKVVPTPVEYTVNDIIDGKTVNAVEG
LKVYEGLVNENEKNKILSLLNETKASFRRGGLEAGQTVIIGKRPMKGHGREIIQLGIPIV
EGPPEDDYPRETKVEAVPGLLHDLFDRLCQKEIIPTKPDYCVIDYYNEGDYSHPHQSPPW
YGRPFCTFCLTDCDMVFGRVISGERGDHRGPLKLSLSTGSLLVLHGKSADVAKRAIPAAC
KQRILLSFGKSLSRKQVPSESVSRFTTPLTPPPMPWGPPRPANMARHSSSPKHFGYAPNS
GVLPAPAIGAHHIPPSDGMQPLFVAPAPVAAAAMPFPSPVPLPNSTTAWMAEAAPRSAPQ
RLPVPGTGVFLPPGSGHALPHQMMTASQSPAEPISSTDSSAYVHNKSTSTMGEMANGDVS
PKSSPAKQSDAVEQKPECNGSSNGGSSLVDKKSAVSKEQQNGGMKKVGSNKVQPNAAK*
>Zm00001eb071740
MAAKSGYTRRLPLTGETAPPPPSAVLYVANCGPAVGVTDADVRSTFGAFGEVAGVQAADD
SGARIIVRFHEPAAAEAAMAALHGRPCDLLAGRVLHIRYSVPVKPKARPGGSVPVAHAAS
ELGIPGIYMVQEFVTAAEEQELLSAVDSKTWKRLAKRRVQHYGYEFLYETRNVDSKQFLG
ELPTFVSTVLEKIASFPGVKDCATRLVDQLTVNEYPCGVGLSPHIDTHSAFEEMIFSLSL
AGTCIMEFRKYTKGTWRAPSVVDGVDEDSSQEPECIRKAIFLPPRSMLLMSGEGRYAWHH
YIPHHKIDAVGGQVIKRNSRRVSFTFRKVRMGPCDCEYKQFCDAHSKRC*
>Zm00001eb115680
MAAAGDGGESHYREALREAFGDSSSSDSDTPAGVSPGAGRGHWRWEAVAGVRGLWLCAAF
LSADEQARLLNAIQRGWFINADNQAMRFGDLPSWAVELSALIREAICVGDASAGLGAEAT
NEDEDACPLPSDLLWREPFFDQMIANRYRPGEGICAHVDLMRFDDGIAIVSLESACVMRF
SRAEAASDTPKQGGSASESTAEVPVLLNPGSLALMSGDARYLWMHEINRKPGRQLWDGRE
LEQRRRTSVTLRKLLPYTD*
>Zm00001eb377750
MAMAPSSSSSGGGGGDGANAADAMALVQGYTAEELAIAGEFLTTWLPFLSAGLCPSCASS
LRGRVDSLITRAEESPPVDQIEPSGWDSDPADPQNLPFEPSGWDSDPPPPPPPAPAPAPV
EKPRMSWADMAQEDELAAAAEDDAAAAAADEGEDGAEAGRPKVPLTREQREQRRLSSLVR
NKEFRCYERVRGQLVNILAGLELHAGVFSAAEQRRIVQCVYDLQARGQRGELGERTYTEP
QKWMRGKGRVTIQFGCCYNYATDKKGNPPGIIRTIVSDPMPDLFKTMIKRLVRWQVLPAT
CVPDSCIVNIYEPGDCIPPHIDSHDFVRPFCTVSFLSECNILFGPNLKVAAPGEFIGSIA
IPLPVGSVLVLNGNGADVAKHCVPAVPTKRISITFRKMDPAKRPFGFEDDPELLNLAPLG
TVVQETGISSDEGKGKLPDVQITNMGKASRGKRSKGRTAAGKYGSGILGEQSPGHAQAPA
VEVQSLRNPHGQRPVSASSAERERNSAGRSRESRHQSSTLVVHSQVDNSRQWPRRSAQER
WHSNGMSFSEDGVGSAERRPRVEHRQISLINQTISDDMDSLSLSGRESGDQPRASVRTVY
NKPRRTRLSLDD*
>Zm00001eb346760
MTTAAGMPGSPVGSAAAAGGPAAPEVAAMDAVIGWFRGEFAAANAMIDALCGHLAQIGGG
GGAEYDPVFAALHRRRANWFPVLHMQKFYPVTDVNAELRRVAAARAAAGPCCYSEEEVAS
TVIHDPMEDLPSEAEPEPRPEHQQDPIHQDPAPEAEEADGTVINPALECHEEADAGADSS
GDSSERKAPSTEDDTVPDGHHTDQGSQGEHILPESYPICSDHEECIARPERIKIQKGFVA
KESVKGHMVNVVKGLKIYEDVFTTSEIMKVADFINEIRQAGRNGELSGETFIFFNKQMKG
NKREIIQLGVPLFQPTTEEANCHTEPIPLVLQAVIDHLVLWRLIPESRKPNSVIINFFDE
DEHSQPYFKPPHLDNPICTLLLSETTMAFGRSLVTDSNGNYKGPLTLSLKQGSLLVMRGN
SADMARHVVCTSSNRRVSITFARVRPSTPVDLSPLPSPTKALTPWQPQPATASQVPAPAC
MTQKPPVSGAIIGYAPTPQTVLAPAAWGMAMRAPVMMVAAAPARPMVMASLGTGGGNISK
WMSRSGTGVFLPWTVGPKRYNKHLPPRIQKRRFSAMMSPIEAQG*
>Zm00001eb287600
MTTAAGMPGLPVGSAAAAGVPAAPEVAARDAVIGWFRGEFAAANAMIDALCGHLAQIGGG
GPEYDPVFAAIHRRRANWFPVLHMQKFYPVADVAAELRRVADARAAAGSCCYSEEAASTV
IHEPMEEAEAEAEAEPEPEQEHEQDPAPAAELADGAVEYHEPDVEVDSSGDSSERKPPST
EDDTVADGHHTDQGSQGEHSLPESYPICSDHEECIARPERIKIQKGFVAKESVKGHMVNV
VKGLKIYEDAFTTSEIMKVADFINEIRQAGRNGELSGETFIFFNKQIKGNKREIIQLGVP
LFQPTTEDANCHTEPIPLVLQAVIDHLVLWRLIPESRKPNSVVINFFDEDEHSQPYFKPP
HLDNPICTLLLSETTMAFGRSLVTDSNGNYKGPLTLSLKQGSLLVMRGNSADMARHVVCP
SSNRRVSITFARVRPSTPVDMSPLPSPTKAMTPWQPQPVTASQVPSPVSMTQKPPVSGAI
IGYAPTPQAVLAPAAWGMAMRAPVMMVAAAPARPMVMASSGTGGGNISKRMGRSGTGVFL
PWTVGPKRYNKHLPPRIQKRRFSAMMSPIEAQG*
>Zm00001eb169540
MYGTSDPTAAERTAFRRAEKQYKLYKTLNVKGRSRSRSRSGCRPSSGEGGGADLSAVVDF
HALLAADGELPDGIGRRECPGFDRPVFCFLDRPGFYFIPGALSTEEQCCWIRESLKTFPQ
PPNRTNLTAIYGSISDLLIAAENQQILVEAENPDIQERNKQNNCGGKTESKYFKFVDSES
QKGEEHRSNAATTLVRKLRWSTLGLQFDWSKRNYDVSLPHNKIPGALASLAKKMAIPAMP
SGEEFKPEAAIVNYYGPSDMLGGHVDDMEADWTKPIVSISLGCKCIFLLGGKTRDEVPTA
MFLRSGDIVLMAGEARERFHGVPRIFTESDQQEIPALISQLSSGDDVFILEYIKNSRINI
NIRQVY*
>Zm00001eb010150
MASAAAVIASPAPGAAAAEPAAWLVDERDGFITWLRGEFAAANAIVDHLIFHLRSISEPG
EYDHVFSLVQQRRHHWPHVIHMQQFFPVSDIAFALQQASWRRHAPPAQALGAGASPAALP
PPPPRRASFSQSHHSHQHHRHGAHYRPDPARGAATAATGSEKDGREVHNNKEGRGLKEAG
NVVDTKSLRLDSPITDGEEKSKLQAVSEESSKMVATPVEYSTNEIIDGSMVNTVEGLKVY
EGLLNVTEANKILSLVNETRASYRRGGLEARQKVIIAKRPMKGHGREIVQLGVPIIDGPP
DDENLRETRVEAIPGLLNDLFDRLSQQEIIPFKPDYCVIDIFNEGDYSHPHQSPSWYGRP
LCTLCLTDCDMVFGRYISGEKGDHRGPLKLSLATGSLLLMQGRSIDCAKRAIPATRKQRV
ILNFGKSVARKHIPAESAWSTPLTPPMPWGQSSRPVNGSRHPQSPKHYGYAPISGVLPAP
PVGAHHVPPSDGMQPLFVAPAPISAAAIPFTPTVPLQNTSAAWIQEVTPRPAPPRFPGPG
TGVFLPPGSGHPLPHQMMPASHGHGEPNSPQGSSAYLHSKVNGKETSNGNLSPKNSPRKT
SCTAEEKPECNGSLNGGGGSADEKSTVGMEQQNGVQKNVGSSKVQPHGHATE*
>Zm00001eb047810
MEHTTTQHTAAAGEQESPPTALALRSLADYTVGAIPTLFYVPDFISHSEQSQLLHHIYQA
PAPKWKTLKNRRLQNWGGVVHEKGLLPQASCTAAVPSWLTRITDRICQWTGLFPSAINHV
LINEYHPNQGIMPHQDGPAYYPVVAIISLASPVVINFTPHQKLKEQQDTDPQDLLAHELP
SPAETENNGSGSQERGATNESDPSSSSLMLMPCSLLIFKDQAYTDYLHGIQDSELHNLDK
VENVSQCQELKHLHSDSILGGMSMEEHDTFRRSATRVSLTCRLVLKVHKKLFKI*
>Zm00001eb212020
MAGRSDKKPASSAPPRKGGYPHGSVYGSSSEPRKQDACTFSPSVSSKDSLHKVVTLTPVQ
PQKPVDSRGSHCNAGSDSGEAPFDICMSGNKCAVKLKPSIFETNRERKQRDRECSKDVRP
LQLRPGMVLLKRFIKPNDQVKIVKLCSQLGVGPGGFYRPGYRNGALLKLWMMCLGKNWDP
DSSSYGDRRLFDGAQPPTIPEEFQKFVQDGIQASHEFLKQQKGATNVVQEIPAMSPDICI
VNFYNSSGRLGLHQDKDESQSSLDKGLPVVSFSIGETAEFMFGDVRDEEKISKVDLESGD
VLIFGGESRLIFHGVNNTKPKTAPKWLTDETSLRPGRLNLTFRQY*
>Zm00001eb380830
MASRLRLVDPTPSTDADSAQNPGISGKAAGEGERVGEAKTPQPRQPDVTDLGGGSEVVYI
PRFVAREKAWEWFDYLDNAIPWTRPEIRVFGRSAIQPRDVCYVADEGLTDLRYSGHQPLA
HSWDEFPVLKDVLKVVHEALPGSYFNSLLLNRYKTGSDYVSWHADDEPLYGPTPEIASVT
FGCERDFLLRKKPTKSQATSGSGEAGRKRLKVDAPQKPHHFLLKHGSLLVMRGYTQRDWQ
HSVPKRAKVSSPRINLTFRHVLR*
