# Supplementary material for: Genome-wide identification and characterization of ALKB homolog gene family in wheat (Triticum aestivum L.)
Source: Front Plant Sci. 2025 Mar 18;16:1544879. doi: 10.3389/fpls.2025.1544879 (PMC11959028; doi:10.3389/fpls.2025.1544879)
Supplement: Supplementary file 2 [file Table2.xlsx]

## Sheet: Sheet1
Primers used in this study.
Primers used for gene expression analysis (quantitative real-time PCR)
Primer number	Sequence (5'-3')	Gene ID	Production length
ALKBH1-qF	CAACCAGCCACACCAAAGGC	TraesCS5A02G470000	223bp
ALKBH1-qR	GGCCCTTCCTTTTGAGGTTCC	TraesCS5A02G470000	223bp
ALKBH6-qF	GCCAAAATCTGTGCCCGC	TraesCS3B02G113400	221bp
ALKBH6-qR	AACGTATAGGACGGTGGGGA	TraesCS3B02G113400	221bp
ALKBH2-qF	CAGCCCAATCACAGCGAATC	TraesCS7D02G217000	288bp
ALKBH2-qR	ATCTTCTCGGAGGAAATCGCC	TraesCS7D02G217000	288bp
ALKBH8-qF	TGCACATACGCTACTCGGTG	TraesCS2B02G456500	177bp
ALKBH8-qR	TTTTCCACGGCCTACTGTCC	TraesCS2B02G456500	177bp
ALKBH7-qF	AAGGCCCACTTTGGTTAGCG	TraesCS6D02G314200	131bp
ALKBH7-qR	GTGAACCTCGTCGTCGTAACT	TraesCS6D02G314200	131bp
ALKBH9-qF	TATGCTTGGAGAGGGTCAA	TraesCS7A02G081300	248bp
ALKBH9-qR	ATTTCCTTTCCTGTCCGTAG	TraesCS7A02G081300	248bp
ALKBH10-qF	CCACGGTTGGATTCTCCTGT	TraesCS4A02G073400	263bp
ALKBH10-qR	ATAACAGTCTGGCCCACTTCG	TraesCS4A02G073400	263bp
CDC-F	CAAATACGCCATCAGGGAGAACATC	XM_020313450	227bp
CDC-R	CGCTGCCGAAACCACGAGAC	XM_020313450	227bp
ALKBH9B-1-qF	GGAAGGACATGAGGGTGGTC	TraesCS2A02G568300	176bp
ALKBH9B-1-qR	CTTGGAGGCGTCCATCTTCC	TraesCS2A02G568300	176bp
ALKBH9B-2-qF	ATCCTCTTCGGCAGGGACAT	TraesCS2B02G628500	186bp
ALKBH9B-2-qR	CTTGGAGGCGTCCATCTTCC	TraesCS2B02G628500	186bp
ALKBH9B-3-qF	GTCGGACTAGAGGACATGCG	TraesCS2D02G579400	193bp
ALKBH9B-3-qR	ACGGGACCTTAATTGGAGGC	TraesCS2D02G579400	193bp
ALKBH9B-4-qF	CTGCACCCGAAACTAGCAGA	TraesCS4A02G378300	123bp
ALKBH9B-4-qR	CAGCAGGTGTCGTTCTTCCT	TraesCS4A02G378300	123bp
ALKBH9B-6-qF	GAAGAACGACACCTGCTGGA	TraesCS7D02G075200	230bp
ALKBH9B-6-qR	GAGGTCCTCGCCATGAGATG	TraesCS7D02G075200	230bp
Primers used for plasmid construction
Primer number	Sequence (5'-3')	Gene ID	Production length
TaALKBH9B5-GFPF	GGGGACAAGTTTGTACAAAAAAGCAGGCTGCATGGCCGCCGGCGACGGCGCCGACCCGAT	TraesCS7A02G081300	1897bp
TaALKBH9B5-GFPR	GGGGACCACTTTGTACAAGAAAGCTGGGTCCCAGCCCAGGTTTATTCTGG	TraesCS7A02G081300	1897bp
BSMV-9BF	CCTTAATTAAATCGTACATATACAGAACCTGA	TraesCS7A02G081300	320bp
BSMV-9BR	TTGCGGCCGCAAACAGTACAAAATGGTCGAAC	TraesCS7A02G081300	320bp
TaALKBH9B5-GSTF	ATCTGGTTCCGCGTGGATCCATGGCCGCCGGCGACGGCGCCGACCCGAT	TraesCS7A02G081300	1876bp
TaALKBH9B5-GSTR	GCCGCTCGAGTCGACCCGGGCCAGCCCAGGTTTATTCTGG	TraesCS7A02G081300	1876bp
The red sequences represent the homology arms. The green area represents the digestion site
