# Supplementary material for: Genome-wide identification and characterization of ALKB homolog gene family in wheat (Triticum aestivum L.)
Source: Front Plant Sci. 2025 Mar 18;16:1544879. doi: 10.3389/fpls.2025.1544879 (PMC11959028; doi:10.3389/fpls.2025.1544879)
Supplement: Supplementary file 3 [file Table3.xlsx]

## Sheet: Sheet1
Table S3. Subcellular Localization Prediction of TaALKBHs
Gene Name	Gene ID (Ensembl Plants)		Subcellular LocalizationPrediction
TaALKBH1A-1	TraesCS3A02G028300.1		Chloroplast
TaALKBH1A-2	TraesCS3B02G018500.1		Chloroplast
TaALKBH1A-3	TraesCS3D02G017600.1		Cytoplasmic
TaALKBH1D-1	TraesCS5A02G470000.1		Nuclear
TaALKBH1D-2	TraesCS5B02G482500.1		Chloroplast
TaALKBH1D-3	TraesCS5D02G482900.1		Nuclear
TaALKBH2-1	TraesCS7A02G215100.1		Nuclear
TaALKBH2-2	TraesCS7B02G122300.1		Nuclear
TaALKBH2-3	TraesCS7D02G217000.1		Nuclear
TaALKBH6-1	TraesCS3A02G097700.1		Extracellular
TaALKBH6-2	TraesCS3B02G113400.1		Extracellular
TaALKBH6-3	TraesCS3D02G098200.1		Nuclear
TaALKBH7-1	TraesCS6A02G334700.2		Cytoplasmic
TaALKBH7-2	TraesCS6B02G365100.2		Cytoplasmic
TaALKBH7-3	TraesCS6D02G314200.2		Mitochondrial
TaALKBH8-1	TraesCS2A02G436700.1		Chloroplast
TaALkBH8-2	TraesCS2B02G456500.1		Chloroplast
TaALKBH8-3	TraesCS2D02G433200.1		Chloroplast
TaALKBH9B-1	TraesCS2A02G568300.1		Nuclear
TaALKBH9B-2	TraesCS2B02G628500.1		Nuclear
TaALKBH9B-3	TraesCS2D02G579400.1		Nuclear
TaALKBH9B-4	TraesCS4A02G378300.1		Nuclear
TaALKBH9B-5	TraesCS7A02G081300.1		Nuclear
TaALKBH9B-6	TraesCS7D02G075200.2		Nuclear
TaALKBH10B-1	TraesCS1A02G251400.2		Nuclear
TaALKBH10B-2	TraesCS1B02G262000.3		Nuclear
TaALKBH10B-3	TraesCS1D02G250900.3		Nuclear
TaALKBH10B-4	TraesCS4A02G073400.1		Nuclear
TaALKBH10B-5	TraesCS4B02G229600.2		Nuclear
TaALKBH10B-6	TraesCS4D02G230700.3		Nuclear
