# Supplementary material for: Genome-wide identification and characterization of ALKB homolog gene family in wheat (Triticum aestivum L.)
Source: Front Plant Sci. 2025 Mar 18;16:1544879. doi: 10.3389/fpls.2025.1544879 (PMC11959028; doi:10.3389/fpls.2025.1544879)
Supplement: Supplementary file 4 [file Table4.xlsx]

## Sheet: Sheet1
Table S4. Cis-acting elements of TaALKBHs
Group	Cis-elements	Numbers
light responsive	light responsive	293
hormone response	MeJA responsive	198
	abscisic acid responsive	118
	gibberellin responsive	24
	auxin responsive	21
	salicylic acid responsive	21
environmental stress-related	low-temperature responsive	36
	defense and stress responsive	3
	circadian control	3
	MYB binding site involved in drought-inducibility	18
developmental response	zein metabolism regulation	28
	endosperm expression	6
	meristem expression	31
	cell cycle regulation	7
	involved in endosperm-specific negative expression	1
	seed-specific regulation	3
	MYB binding site involved in flavonoid biosynthetic genes regulation	1
	anaerobic induction	48
	anoxic specific inducibility	49
miscellaneous	60K protein binding site	1
	MYBHv1 binding site	39
	protein binding site	2
	binding site of AT-rich DNA binding protein (ATBP-1)	2
